# Supplementary material for: Methanol Extract of Thottea siliquosa (Lam.) Ding Hou Leaves Inhibits Carrageenan- and Formalin-Induced Paw Edema in Mice
Source: Molecules. 2024 Oct 11;29(20):4800. doi: 10.3390/molecules29204800 (PMC11510445; doi:10.3390/molecules29204800)
Supplement: Supplementary file 1 [file molecules-29-04800-s001.zip]

Archive with 1 entries (1 files):
- molecules-3162860-supplementary.pdf
